# Supplementary material for: A Review of the Current Status of Peste des Petits Ruminants Epidemiology in Small Ruminants in Tanzania
Source: Front Vet Sci. 2020 Nov 25;7:592662. doi: 10.3389/fvets.2020.592662 (PMC7723822; doi:10.3389/fvets.2020.592662)
Supplement: Supplementary file 1 [file Table_1.XLSX]

## Sheet: Sheet2
	Article	Article type	Title	Information extracted
1	Chota et al., 2019	Original article	Risk factors associated with Mycoplasma capricolum subspecies capripneumoniae and morbillivirus infection in small ruminants in Tanzania	Risk factors
2	FAO and OIE, 2016	Technical report	Peste des petits ruminants Global Eradication Programme.	Control and prevention, economic impact
3	Gitao et al., 2012	Conference	Comparison of peste des petits ruminants (PPR) disease between Tanzania and Kenya	Clinical Signs
4	Herzog et al., 2019	Original article	Pastoral production is associated with increased peste des petits ruminants seroprevalence in northern Tanzania across sheep, goats and cattle.	Diagnosis, seroprevalence, risk factors
5	Herzog et al., 2020a	Original article	Identifying age cohorts responsible for peste des petits ruminants virus transmission among sheep, goats, and cattle in northern Tanzania.	Diagnosis, seroprevalence, risk factors
6	Herzog et al., 2020b	Original article	Peste des petits ruminants Virus Transmission Scaling and Husbandry Practices That Contribute to Increased Transmission Risk: An Investigation among Sheep, Goats, and Cattle in Northern Tanzania.	Risk factors
7	Jones et al. 2020	Original article	Characterisation of peste des petits ruminants disease in pastoralist flocks in Ngorongoro Districtof Northern Tanzania and bluetongue virus co-infection	Diagnosis, circulating strains
8	Kamwendo, 2016	Thesis	Assessment of the epidemiological status, seroprevalence and molecular detection of peste des petits ruminants in goats and sheep along Tanzania-Malawi Border	Diagnosis
9	Karimuribo et al. 2011	Original article	Retrospective study on sero-epidemiology of peste des petits ruminants before its official confirmation in northern Tanzania in 2008	Diagnosis, outbreak history, control and prevention
10	Kgotlele et al., 2014a	Original article	Partial genetic characterization of peste des petits ruminants virus from goats in Northern and Eastern Tanzania	Diagnosis, outbreak history, circulating strains
11	Kgotlele et al., 2014b	Original article	Preliminary investigation on presence of peste des petits ruminants in Dakawa, Mvomero district, Morogoro region, Tanzania	Diagnosis, outbreak history, risk factors, control and prevention
12	Kgotlele et al., 2016	Original article	Seroprevalence of peste des petits ruminants virus from samples collected in different regions of Tanzania in 2013 and 2015	Occurence and distribution, outbreak history, sero-prevalence
13	Kgotlele et al., 2019	Original article	Detection of peste des petits ruminants and concurrent secondary diseases in sheep and goats in Ngorongoro district, Tanzania	Diagnosis, outbreak history, sero-prevalence
14	Kivaria et al., 2014	Original article	The incursion, persistence and spread of peste des petits ruminants in Tanzania: epidemiological patterns and predictions	Diagnosis, outbreak history, risk factors, control and prevention, challenges
15	Lembo et al., 2013	Original article	Peste des petits ruminants Infection among cattle and wildlife in Northern Tanzania	Occurrence and distribution, risk factors
16	Mahapatra et al., 2015	Original article	Spillover of peste des petits ruminants virus from domestic to wild ruminants in the Serengeti ecosystem, Tanzania	Occurrence and distribution, circulating strains, risk factors
17	Mbyuzi et al., 2014	Original article	Sero-prevalence and associated risk factors of peste des petits ruminants and contagious caprine pleuro-pneumonia in goats and sheep in the Southern Zone of Tanzania.	Outbreak history, sero-prevalence
18	Mbyuzi et al., 2015	Original article	Descriptive survey of peste des petits ruminants and contagious caprine pleuropneumonia outbreaks in traditional goat flocks in Southern Tanzania: producers concerns, knowledge and attitudes.	Risk factors
19	Mdetele et al., 2015	Original article	Evaluation of effectiveness of pest des petits ruminants vaccine in Northern Tanzania.	Diagnosis, control and prevention
20	Mdetele et al., 2020	Original article	A comparative study of the sero-prevalence of Peste Des Petits Ruminants Virus among districts of different agro-ecological zones in Tanzania.	Risk factors
21	Misinzo et al., 2015	Original article	Peste des petits ruminants virus lineage II and IV from goats in Southern Tanzania during an outbreak in 2011	Diagnosis, occurrence and distribution, circulating strains
22	Muse et al., 2012a	Conference	Peste des petits ruminants (PPR) outbreak in southern Tanzania	Diagnosis, occurrence and distribution, outbreak history, sero-prevalence, control and prevention
23	Muse et al., 2012b	Original article	Epidemiological investigation into the introduction and factors for spread of peste des petits ruminants, southern Tanzania	Outbreak history, risk factors
24	Namtimba, 2015	Thesis	Seroprevalence and genetic characterisation of peste des petits ruminants virus in selected areas of Tanzania.	Diagnosis, economic impact
25	Nkangaga, 2014	Thesis	Disease status and risk factors for peste des petits ruminants along Tanzania-Burundi and Democratic Republic of Congo border	Diagnosis, economic impact
26	Nkangaga et al., 2019	Original article	Peste des petits ruminants ( PPR ) in western Tanzania	Diagnosis, sero-prevalence
27	OIE, 2009	Technical report	Peste des petit ruminant technical disease card	Outbreak history
28	Roos, 2016	Thesis	Seroepidemiology of peste des petits ruminants in central Tanzania alongside an evaluation of filter paper as transport medium.	Control and prevention
29	Spiegel and Havas (2019)	Original article	The socioeconomic factors surrounding the initial emergence of peste des petits ruminants in Kenya, Uganda, and Tanzania from 2006 through 2008	Outbreak history
30	Swai et al., 2009	Original article	Prevalence and distribution of peste des petits ruminants virus antibodies in various districts of Tanzania	Diagnosis, sero-prevalence, risk factors
31	Swai et al., 2011	Original article	Serological evidence of camel exposure to peste des petits ruminants virus in Tanzania	Occurrence and distribution
32	Torsson et al., 2016	Review	History and current status of peste des petits ruminants virus in Tanzania	Occurence and distribution, challenges, economic impact
33	Torsson et al., 2017	Original article	Seroprevalence and risk factors for peste des petits ruminants and selected differential diagnosis in sheep and goats in Tanzania	Diagnosis, sero-prevalence, risk factors

## Sheet: Sheet1
	Article	Article type	Title	Clinical Signs	Diagnosis	Occurrence and Distribution	Outbreak history	Sero-Prevalence	Circulating strains	Risk factors	Control and prevention	Challenges for and the control of PPR	Economic impact
1	Chota et al., 2019	Research in peer reviewed journal	Risk factors associated with Mycoplasma capricolum subspecies capripneumoniae and morbillivirus infection in small ruminants in Tanzania							•
2	FAO and OIE, 2016	Technical report	Peste des petits ruminants Global Eradication Programme.								•		•
3	Gitao et al., 2012	Conference	Comparison of Peste des petits ruminants (PPR) disease between Tanzania and Kenya	•
4	Herzog et al., 2019	Research in peer reviewed journal	Pastoral production is associated with increased peste des petits ruminants seroprevalence in northern Tanzania across sheep, goats and cattle.		•			•		•
5	Herzog et al., 2020	Research in peer reviewed journal	Identifying age cohorts responsible for Peste des petits ruminants virus transmission among sheep, goats, and cattle in northern Tanzania.		•			•		•
6	Jones et al. (2020)	Research in peer reviewed journal	Characterisation of Peste Des Petits Ruminants Disease in Pastoralist Flocks in Ngorongoro Districtof Northern Tanzania and Bluetongue Virus Co-Infection		•				•
7	Kamwendo, 2016	Thesis	Assessment of the epidemiological status, seroprevalence and molecular detection of Peste des Petits Ruminants in goats and sheep along Tanzania-Malawi Border		•
8	Karimuribo et al. 2011	Research in peer reviewed journal	Retrospective study on sero-epidemiology of peste des petits ruminants before its official confirmation in northern Tanzania in 2008		•		•				•
9	Kgotlele et al., 2014a	Research in peer reviewed journal	Partial genetic characterization of peste des petits ruminants virus from goats in Northern and Eastern Tanzania		•		•		•
10	Kgotlele et al., 2014b	Research in peer reviewed journal	Preliminary investigation on presence of peste des petits ruminants in Dakawa, Mvomero district, Morogoro region, Tanzania		•		•			•	•
11	Kgotlele et al., 2016	Research in peer reviewed journal	Seroprevalence of Peste Des Petits Ruminants Virus from Samples Collected in Different Regions of Tanzania in 2013 and 2015			•	•	•
12	Kgotlele et al., 2019	Research in peer reviewed journal	Detection of peste des petits ruminants and concurrent secondary diseases in sheep and goats in Ngorongoro district, Tanzania		•		•	•
13	Kivaria et al., 2014	Research in peer reviewed journal	The incursion, persistence and spread of peste des petits ruminants in Tanzania: Epidemiological patterns and predictions		•		•			•	•	•
14	Lembo et al., 2013	Research in peer reviewed journal	Peste des petits ruminants Infection among Cattle and Wildlife in Northern Tanzania			•				•
15	Mahapatra et al., 2015	Research in peer reviewed journal	Spillover of peste des petits ruminants virus from domestic to wild ruminants in the Serengeti ecosystem, Tanzania			•			•	•
16	Mbyuzi et al., 2014	Research in peer reviewed journal	Sero-prevalence and associated risk factors of peste des petits ruminants and contagious caprine pleuro-pneumonia in goats and sheep in the Southern Zone of Tanzania.				•	•
17	Mbyuzi et al., 2015	Research in peer reviewed journal	Descriptive survey of Peste des Petits Ruminants and Contagious Caprine Pleuropneumonia outbreaks in traditional goat flocks in Southern Tanzania: producers concerns, knowledge and attitudes.							•
18	Mdetele et al., 2015	Research in peer reviewed journal	Evaluation of effectiveness of pest des petits ruminants vaccine in Northern Tanzania.		•						•
19	Misinzo et al., 2015	Research in peer reviewed journal	Peste des Petits Ruminants Virus Lineage II and IV From Goats in Southern Tanzania During an Outbreak in 2011		•	•			•
20	Muse et al., 2012a	Conference	Peste des Petits Ruminants (PPR) outbreak in southern, Tanzania		•	•	•	•			•
21	Muse et al., 2012b	Research in peer reviewed journal	Epidemiological investigation into the introduction and factors for spread of Peste des Petits Ruminants, southern Tanzania	•			•			•
22	Namtimba, 2015	Thesis	Seroprevalence and genetic characterisation of peste des petits ruminants virus in selected areas of Tanzania.		•								•
23	Nkangaga, 2014	Thesis	Disease status and risk factors for peste des petits ruminants along Tanzania-Burundi and Democratic Republic of Congo border		•								•
24	Nkangaga et al., 2019	Research in peer reviewed journal	Peste des petits ruminants ( PPR ) in western Tanzania		•			•
25	OIE, 2009	Technical report	Peste ds petit ruminant technical disease card				•
26	Roos, 2016	Thesis	Seroepidemiology of peste des petits ruminants in central Tanzania alongside an evaluation of filter paper as transport medium.								•
27	Spiegel and Havas (2019)	Research in peer reviewed journal	The socioeconomic factors surrounding the initial emergence of peste des petits ruminants in Kenya, Uganda, and Tanzania from 2006 through 2008				•
28	Swai et al., 2009	Research in peer reviewed journal	Prevalence and distribution of Peste des petits ruminants virus antibodies in various districts of Tanzania		•			•		•
29	Swai et al., 2011	Research in peer reviewed journal	Serological evidence of camel exposure to Peste des Petits ruminants virus in Tanzania			•
30	Torsson et al., 2016	Review	History and current status of peste des petits ruminants virus in Tanzania			•	•					•	•
31	Torsson et al., 2017	Research in peer reviewed journal	Seroprevalence and risk factors for peste des petits ruminants and selected differential diagnosis in sheep and goats in Tanzania		•			•		•
